# Supplementary material for: Global analysis of sRNA target genes in Mycoplasma hyopneumoniae
Source: BMC Genomics. 2018 Oct 23;19:767. doi: 10.1186/s12864-018-5136-5 (PMC6199787; doi:10.1186/s12864-018-5136-5)
Supplement: Supplementary file 1 — List of primers used in qPCR. The data presents sequence of primer, the product size and primer efficiency. Amplification efficiency was calculated by LinRegPCR software. (XLSX 15 kb) [file 12864_2018_5136_MOESM1_ESM.xlsx]

## Sheet: Plan1
Additiona File 1. List of primers sequences
ID	Strand	Sequence	Amplicon (bp)	Efficiency
MHP_0333	F	TGGGCAATCAAGAAGCAAC	166	1887
	R	TGAAAACGGAAAACACCTTG
sRNA_4	F	CTTACCGTTAAAGGATGATGATGC	68	1907
	R	ACCAATACACGATAACAACTCACTC
sRNA_5	F	TGCCCCTGAAGCCGCC	98	1921
	R	CCCTAATTTGGTCTTCAATCGGC
sRNA_9	F	TCGATAGGAACTCTGCTTATATTT	96	1908
	R	GCCTGATGTTGTTGATGAAGATG
sRNA_14	F	GGTCCAGATCAGGAAGCAATA	99	1479
	R	TGCCCCTTTTGTCCTAGGGG
sRNA_16	F	TCCAGTAGGTTCGTCTAGCAAAAT	82	1913
	R	CAGGCGGCTAAAATAACTAATCG
sRNA_17	F	TGGATCAGTACTCAAGAAGCTTAAG	74	1925
	R	GAACCTGAGCGGGTTTTCTTG
sRNA_18	F	AACCTGTCTGATCCGCCATATTAG	98	1926
	R	GACAAGACTTGAACTTGCACTCG
sRNA_19	F	ACCCGGAATTACACCGAGTTT	60	1933
	R	GGATCGGGGTTCGATTCC
sRNA_30	F	GACGAGACAACTTATATTGCTAAC	85	1922
	R	CTCTGTCTTCAAATCCGCCG
sRNA_33	F	GGTAAGAGACTATCAATAGAAGTCG	71	1945
	R	CGACTTCTATTGATAGTCTCTTACC
sRNA_34	F	TATAGACAAGTTCAAGATCAGC	94	1913
	R	CAGGCAGCAACAGGTGAATTTAG
sRNA_35	F	CCTGAATACATTCAGGTAGTTAAT	100	1914
	R	CTGGGGCTGACTCAAGTCC
sRNA_36	F	GCTAATGTCGATCTAACAATTGCC	98	1909
	R	GTTGCAGTTGTTGGGATAATTG
sRNA_37	F	CCCCAGCAGCAGTAATTGATTC	80	1906
	R	ATCAGCTGAGGCAATTGTTAG
sRNA_38	F	CTGCCGATCTTGCTAGTTTTGATC	91	1882
	R	TCGATCTGGGCACCTTCAAG
sRNA_39	F	GAGGCCAGAACTCCTTCTACAGC	100	1908
	R	GGACATAATAATATTCAAGGGCG
sRNA_40	F	GTTGATACTCCTCCTGCTGTATCA	100	1527
	R	CTAGATTTGCTGCCTCATCGG
sRNA_41	F	GAGGTTGTAGCTACTTATACTGCC	102	1901
	R	TAGATAGTAACGACGCCCAAAAC
sRNA_42	F	CTCTAATTGAAGAGCGCGTTCACC	63	1936
	R	TACTGCCTTGGCCGAGAGAGAG
MHP_0025	F	CTTCAACCCACCCCTGCAAAAC	178	1848
	R	CCTCAGGAATTGGCTCGCCTTC
rplN	F	GGGCAATCGGACCAAAAACCC	169	1837
	R	CCTAACGGAATGCTCAAAGAAGG
rpoB	F	CCCTTCAACGGATAATGGCGAAC	212	1832
	R	CATTGGGAATCTCGGCGGTAAG
MHP_0516	F	CATTTTCTTCCTTTTGAAGTCACCC	135	1839
	R	GGTTTTGATTGCAGTTTTGATTTTC
MHP_0342	F	GGCTAAGGCAAGTGCAAATACACG	160	1838
	R	GGCATGTGCAGACGCTGAACTACC
MHP_0357	F	GTAAGCTCGGTTGTTGGAATCGG	189	1843
	R	GGTTCAATTTGGCAGCCCGTTG
MHP_0498	F	CCAAAATGGAATTCAACTAGCAGC	170	1835
	R	CGCCAGCAATCCGAAAAAGTG
recA	F	AAAGATCAAGTAATAGGAGCACAAG	161	1873
	R	CTTCCACCAGGAGTAGTTTCAG
gyrB	F	GCACAAAAAGCAGCCAGAGCAGC	192	1.81
	R	CTGAAAATGTCGGTCACGCCCC
pdhB	F	TGTGGAGTTGGAGTCGGAGCAGC	176	1851
	R	CCACCAGCCATCGGCATTCGC
deoB	F	GTGGACATGAGGAAAAATTAGGGC	177	1835
	R	GCGGAATATTTGCATAATCATGCC
rplC	F	GCAAAAGCAAATACAAAGCCAAAGC	215	1849
	R	GGTTTTGATCCACCTCCACCCC
MHP_0217	F	GCCGAACAGCCCGAACTTCTTTC	202	1.82
	R	CTGGATCTTGTAATCAGGACTGCCC
ugpQ	F	GAAGAACCAGCAATGATTGAAGC	189	1825
	R	GCCTTTAAAAGACTGCCAAATTG
hit	F	CGTGAATTAGCACTTGTTGAGC	164	1860
	R	GGTTTTTTTAAATTGTGATAATTAGC
MHP_0411	F	CGCACTGAATCCGCACTTGG	183	1843
	R	CCCTGGTTTTCCTCTACTGAGGC
MHP_0431	F	CCGAAGCACTTTTGCCCCGC	206	1800
	R	GCGAACCCAGGAATTAAGACCGAC
MHP_0704	F	GGGGGATTTTCCTGTTTTTTCG	149	1834
	R	GATGCTTCTTCCCAACTTGAGGC
MHP_0446	F	GGCTGGCAACAAGACGACCATC	168	1837
	R	GCGATGGCTATCTTGAAAATCAAG
MHP_0476	F	GCCAAACTAGCAAATGAGTATGC	182	1834
	R	GAAGCCGAAAGTTGATGAAGTTG
infB	F	CAGCCGCAAATGTGCCAATAATCG	160	1836
	R	CCTTGACCTGTTAGTGCCGATCC
MHP_0594	F	GTTGCTGGCGGAGTTGGTCTTG	200	1828
	R	TGGGCTTCTGATGGTTTTCTACCC
plsC	F	GCTCGGCTCTCGAAAATCCTG	153	1888
	R	CGATGTTTTTCTTTGGATCTTCGG
MHP_0633	F	CAAATTCGTTACCGCAAAAGACC	169	1870
	R	GTCCGAATTAATCCCGCCCC
MHP_0646	F	CCAATTTATCACCAAACAAAACC	179	1885
	R	GGGGAAAAAGGTAGAAAATATCG
