# Supplementary material for: Global analysis of sRNA target genes in Mycoplasma hyopneumoniae
Source: BMC Genomics. 2018 Oct 23;19:767. doi: 10.1186/s12864-018-5136-5 (PMC6199787; doi:10.1186/s12864-018-5136-5)
Supplement: Supplementary file 2 — List of the 145 sRNA target genes. The data presents the analysis of the genome organization, presence of promoter motifs, DNA repeat sequences and intrinsic terminators and the region of hybridization with sRNA. (XLSX 50 kb) [file 12864_2018_5136_MOESM2_ESM.xlsx]

## Sheet: Additional File 2
Gene targets				Genome organization			sRNA-gene interaction					Promoter				DNA repeat				Terminator
Name	Product	Position		Orzanization	Location in transcription unit		sRNAs	Region of hibridization (in relation to gene)	Energy hibridization (Inta)	Energy hibridization (Plex)		Promoter in the start of TU	Promoter in gene target	Alternative internal promoter in TU		DNA repeat in the start of TU	DNA repeat in gene target	Alternative internal DNA repeat in TU		Terminator in the finish of TU	Terminator in gene target	Alternative internal terminator in TU
MHP_0007	hypothetical	7365..7934		pC_001	internal		sRNA_15	+1 position	-13.0675	-16.5		1 (4.2)	-			5 (P)	-			1 (tc3)	1 (tc3)
							sRNA_12	+1 position	-13.6677	-21.9
MHP_0009	conserved hypothetical	9195..11216		pC_01	internal		sRNA_32	inside CDS	-15.3583	-17.43		1 (4.2)	1 (4.2)			5 (P)	1 (P)			1 (tc3)	2 (tc3)
MHP_0017	hypothetical	17360..18163		mC_02	monocistronic		sRNA_7	inside CDS	-25.5539	-30.4		-	-			3 (P) e 1 (T)	3 (P) e 1 (T)			1 (tc4)	1 (tc4)
							sRNA_26	inside CDS	-18.908	-23.1
MHP_0023	ABC transporter ATP-binding	26944..29241c		pC_02	internal		sRNA_10	regulatory region	-15.3429	-22.5		4 (4.2)	-			4 (P) e 1 (T)	1 (P)			1 (tc3)	-
							sRNA_26	regulatory region	-15.8369	-22.5
MHP_0024	ABC transporter ATP-binding	29352..31679c		pC_02	internal		sRNA_21	regulatory region	-19.159	-29.51		4 (4.2)	-			4 (P) e 1 (T)	-			1 (tc3)	-
							sRNA_11	regulatory region	-16.0828	-16.31
MHP_0025	hypothetical	31666..32469c		pC_02	first		sRNA_4	inside CDS	-14.1193	-14.1		4 (4.2)	4 (4.2)			4 (P) e 1 (T)	4 (P) e 1 (T)			1 (tc3)	-
sipS	signal peptidase I	32843..33325		pC_03	first		sRNA_10	regulatory region	-14.9752	-20.4		2 (6.5) e 2 (4.2)	2 (6.5) e 2 (4.2)			5 (P) e 1 (T)	5 (P) e 1 (T)			2 (tc3)	-
							sRNA_26	inside CDS	-15.0114	-20.4
gatB	glutamyl-tRNA amidotransferase subunit B	35030..36430		pC_03	internal		sRNA_6	inside CDS	-13.8486	-17.49		2 (6.5) e 2 (4.2)	-			5 (P) e 1 (T)	-			2 (tc2)	-
lsp	lipoprotein signal peptidase	37287..37880c		pC_04	end		sRNA_46	inside CDS	-15.6234	-15.74		2 (4.2)	-			3 (P) e 1 (T)	-			1 (tc4)	1 (tc4)
ileS	isoleucyl-tRNA synthetase	37858..40518c		pC_04	internal		sRNA_44	inside CDS	-13.9549	-19.4		2 (4.2)	-			3 (P) e 1 (T)	-			1 (tc4)	-
MHP_0679	hypothetical	46391..47173c		mC_04	monocistronic		sRNA_3	inside CDS	-13.7289	-15		1 (4.2)	1 (4.2)			-	-			-	-	-
MHP_0680	hypothetical	50516..50749c		pC_05	internal		sRNA_7	inside CDS	-13.2711	-19.9		2 (4.2)	1 (6.5)			2 (P)	1 (P)			-	-	-
recA	recombination	52346..53359c		pC_05	first		sRNA_40	inside CDS	-13.1481	-30.1		2 (4.2)	2 (4.2)			2 (P)	2 (P)			-	-	-
licA	PTS system%2C lichenan-specific IIA component	53512..54321		pC_06	first		sRNA_7	regulatory region	-13.3399	-15.67		-	-	yes		2 (P)	2 (P)			-	-	yes
							sRNA_6	regulatory region	-16.1601	-15.67
MHP_0042	hypothetical	55667..56038		pC_06	internal		sRNA_43	inside CDS	-14.774	-13.6		-	-	yes		2 (P)	1 (T)			-	-	yes
atpD	ATP synthase beta chain	63978..65393		pC_06	internal		sRNA_3	regulatory region	-13.2696	-17.24		-	1 (4.2)			2 (P)	-			-	2 (tc2)	yes
rpoD	DNA-directed RNA polymerase sigma factor	72998..75028		pC_06	internal		sRNA_15	regulatory region	-13.4481	-28.6		-	-	yes		2 (P)	-			-	-	yes
MHP_0061	conserved hypothetical	75035..75808		pC_06	internal		sRNA_42	regulatory region	-13.0421	-24.2		-	-	yes		2 (P)	-			-	-	yes
							sRNA_6	regulatory region	-14.7603	-24.02
							sRNA_15	regulatory region	-14.8685	-27.3
nfo	endonuclease IV	75802..76632		pC_06	internal		sRNA_12	inside CDS	-14.0272	-16.2		-	-	yes		2 (P)	-			-	-	yes
MHP_0681	hypothetical	87343..87651		pC_07	first		sRNA_45	inside CDS	-13.2061	-15.84		1 (6.5)	1 (6.5)			2 (P)	2 (P)			3 (tc2)	1 (tc3)
secA	preprotein translocase SecA subunit	107386..110238c		pC_10	internal		sRNA_47	inside CDS	-13.4954	-23.47		2 (6.5) e 2 (4.2)	1 (4.2)			2 (P)	5 (P)			4 (tc2)	3 (tc3)
MHP_0090	conserved hypothetical	115632..116348		pC_12	end		sRNA_7	regulatory region	-15.5462	-16.62		-	1 (6.5)			2 (P)	5 (P)			1 (tc4)	1 (tc4)
MHP_0095	conserved hypothetical	124306..124893c		mC_09	monocistronic		sRNA_20	regulatory region	-19.8735	-32.4		1 (6.5) e 1 (4.2)	1 (6.5) e 1 (4.2)			4 (P) e 1 (T)	4 (P) e 1 (T)			-	-
							sRNA_26	regulatory region	-19.1924	-28.5
gyrB	DNA gyrase subunit B	148967..150886c		pC_16	internal		sRNA_38	inside CDS	-14.6393	-32.3		2 (6.5) e 2 (4.2)	1 (6.5)			4 (P)	4 (P)			-	5 (tc3) e 1 (tc4)
pdhB	pyruvate dehydrogenase	159459..160463		pC_17	end		sRNA_35	inside CDS	-14.5511	-17.9		-	-	yes		5 (P)	-			3 (tc2) e 2 (tc3)	3 (tc2) e 2 (tc3)
MHP_0118	hypothetical	162131..162880		pC_18	internal		sRNA_7	inside CDS	-14.4685	-18.6		1 (6.5)	-			4 (P) e 1 (T)	-			3 (tc2)	3 (tc2)
							sRNA_6	inside CDS	-15.2914	-18.6
MHP_0684	hypothetical	163160..163402		pC_18	internal		sRNA_7	inside CDS	-18.8981	-15.57		1 (6.5)	-			4 (P) e 1 (T)	3 (P)			3 (tc2)	1 (tc4)
							sRNA_42	inside CDS	-14.5494	-31.7
							sRNA_6	inside CDS	-17.4008	-15.57
MHP_0129	aminopeptidase	169802..170872c		pC_20	end		sRNA_7	regulatory region	-13.4319	-16.7		-	1 (6.5)			2 (P)	1 (P)			1 (tc3)	1 (tc3)
hemK	protoporphirogen oxidase	181838..182554		pC_23	internal		sRNA_31	regulatory region	-14.6094	-13.4		1 (4.2)	-			1 (P) e 1 (T)	-			1 (tc3)	1 (tc3)
MHP_0152	Probable GTPase engC	192006..192863c		pC_25	internal		sRNA_13	inside CDS	-14.6774	-17.57		2 (4.2)	-			-	-	yes		-	-	yes
deoB	phosphopentomutase	199410..200606		pC_26	first		sRNA_36	inside CDS	-13.2162	-15.21		1 (4.2)	1 (4.2)			-	-	yes		3 (tc2)	1 (tc3)
MHP_0162	hypothetical	200939..201589		pC_26	internal		sRNA_7	regulatory region	-13.6053	-24.5		1 (4.2)	-			-	5 (P)			3 (tc2)	2 (tc4)
							sRNA_6	regulatory region	-13.2996	-22
rplN	50S ribosomal protein L14	214406..214774c		pC_27	internal		sRNA_16	regulatory region	-14.8932	-13.73		1 (6.5) e 1 (4.2)	-			6 (P)	-			3 (tc2)	-
rplC	50S ribosomal protein L3	219535..220227c		pC_27	internal		sRNA_14	inside CDS	-13.3408	-24.2		1 (6.5) e 1 (4.2)	1 (4.2)			6 (P)	-			3 (tc2)	-
MHP_0197	conserved hypothetical	221129..221557		pC_28	first		sRNA_7	inside CDS	-17.7472	-15.1		1 (6.5)	1 (6.5)			5 (P) e 1 (T)	5 (P) e 1 (T)			3 (tc2)	5 (tc3)
							sRNA_26	inside CDS	-17.7988	-30
ftsH	cell division	234039..236186		pC_29	internal		sRNA_3	regulatory region	-13.0488	-20.3		2 (4.2)	1 (6.5)			-	-	yes		2 (tc3)	1 (tc3)
MHP_0211	hypothetical	241759..242811		pC_31	first		sRNA_7	regulatory region	-15.004	-18.6		1 (6.5) e 1 (4.2)	1 (6.5) e 1 (4.2)			3 (P)	3 (P)			5 (tc2)	1 (tc3)
							sRNA_20	regulatory region	-14.045	-22.1
							sRNA_33	regulatory region	-14.3228	-23
oppF-1	oligopeptide ABC transporter ATP-binding	246739..248070		pC_31	internal		sRNA_25	regulatory region	-14.7103	-18.9		1 (6.5) e 1 (4.2)	-			3 (P)	-			5 (tc2)	-
MHP_0217	lipoid AAZ53591.2	254211..256889		pC_31	end		sRNA_39	inside CDS	-14.8811	-20.8		1 (6.5) e 1 (4.2)	-			3 (P)	-			5 (tc2)	5 (tc2)
MHP_0239	hypothetical	285711..286211c		pC_35	end		sRNA_6	+1 position	-14.3074	-16.7		1 (6.5) e 2 (4.2)	-			6 (P)	-			1 (tc3)	1 (tc3)
lip	triacylglycerol lipase	307709..308509c		pC_39	end		sRNA_7	regulatory region	-13.6855	-15.2		1 (6.5) e 2 (4.2)	-			2 (P)	-			2 (tc3)	2 (tc4)
MHP_0271	P102-like	325558..328590c		pC_42	end		sRNA_15	inside CDS	-16.6146	-23.9		1 (6.5) e 1 (4.2)	-			4 (P) e 1 (T)	1 (P)			3 (tc3) e 1 (tc4)	3 (tc3) e 1 (tc4)
pheS	phenylalanyl-tRNA synthetase alpha chain	332240..332920		pC_43	first		sRNA_32	inside CDS	-13.3149	-13.01		1 (6.5) e 1 (4.2)	1 (6.5) e 1 (4.2)			1 (T)	1 (T)			1 (tc4)	-
pheT	phenylalanyl-tRNA synthetase beta chain	332931..335087		pC_43	internal		sRNA_3	regulatory region	-19.8814	-15.49		1 (6.5) e 1 (4.2)	-			1 (T)	-			1 (tc4)	-
MHP_0690	hypothetical	335489..335713		pC_43	internal		sRNA_19	inside CDS	-13.6647	-20.5		1 (6.5) e 1 (4.2)	-			1 (T)	-			1 (tc4)	-
truB	tRNA pseudouridine synthase B	335953..336795		pC_43	internal		sRNA_11	inside CDS	-13.3658	-24.09		1 (6.5) e 1 (4.2)	-			1 (T)	1 (P)			1 (tc4)	-
MHP_0282	hypothetical	341971..342618c		pC_44	internal		sRNA_7	inside CDS	-25.0473	-15.16		1 (4.2)	-			6 (P)	1 (P)			2 (tc4)	-
							sRNA_10	inside CDS	-18.4351	-22.5
							sRNA_6	inside CDS	-24.2615	-15.16
trmD	tRNA %28guanine-N1%29-methyltransferase	344982..345665c		pC_44	internal		sRNA_7	inside CDS	-13.6471	-30		1 (4.2)	-			6 (P)	1 (T)			2 (tc4)	-
							sRNA_6	inside CDS	-14.9956	-32.8
MHP_0290	hypothetical	349066..350688		pC_45	internal		sRNA_9	inside CDS	-13.7607	-25		-	-	-		7 (P)	3 (P)			-	-	-
ychF	GTP-binding protein YchF	354753..355856c		pC_46	end		sRNA_21	inside CDS	-19.9724	-32.3		5 (6.5) e 1 (4.2)	-			2 (P)	-			2 (tc4)	2 (tc3)
MHP_0300	hypothetical	362133..363863		pC_47	internal		sRNA_7	inside CDS	-38.5425	-60.4		1 (6.5)	1 (6.5) e 1 (4.2)			2 (P)	4 (P) e 1 (T)			2 (tc3)	-
							sRNA_42	inside CDS	-86.3812	-76.9
ugpQ	glycerophosphoryl diester phosphodiesterase	366043..366777		pC_47	end		sRNA_33	regulatory region	-13.5539	-21.06		1 (6.5)	-			2 (P)	-			2 (tc3)	2 (tc3)
MHP_0692	hypothetical	372135..372392		pC_49	first		sRNA_24	inside CDS	-13.3723	-22.63		-	-	yes		-	-	yes		-	1 (tc3)
MHP_0308	conserved hypothetical	373037..378964		pC_49	end		sRNA_29	inside CDS	-13.9016	-14.52		-	2 (6.5) e 1 (4.2)			-	6 (P) e 2 (T)			-	-	yes
MHP_0319	hypothetical	394227..395555		pC_51	internal		sRNA_7	inside CDS	-14.4021	-20.8		1 (6.5) e 1 (4.2)	-			5 (P)	-			2 (tc3)	-
MHP_0330	hypothetical	406254..407141		pC_54	end		sRNA_7	inside CDS	-13.033	-16		1 (6.5) e 2 (4.2)	-			6 (P)	1 (P)			-	-	-
							sRNA_9	inside CDS	-13.05	-18.8
							sRNA_26	inside CDS	-13.4535	-16.9
MHP_0334	hypothetical	413125..414189		pC_56	internal		sRNA_32	inside CDS	-13.9692	-25.6		1 (6.5) e 1 (4.2)	-			6 (P) e 1 (T)	6 (P) e 1 (T)			1 (tc4)	-
MHP_0338	hypothetical	418036..419301c		pC_57	end		sRNA_22	inside CDS	-13.6053	-24.5		2 (6.5) e 1 (4.2)	-			5 (P)	-			1 (tc4)	1 (tc4)
MHP_0342	hypothetical	425930..426598c		pC_57	internal		sRNA_41	regulatory region	-13.6328	-15.4		2 (6.5) e 1 (4.2)	1 (4.2)			5 (P)	7 (P) e 1 (T)			1 (tc4)	-
MHP_0695	hypothetical	429488..429817		mC_23	monocistronic		sRNA_7	regulatory region	-18.6071	-18		2 (6.5) e 1 (4.2)	-			1 (P) e 1 (T)	1 (P) e 1 (T)			-	-
							sRNA_6	regulatory region	-18.1361	-18
							sRNA_26	regulatory region	-20.2566	-23
MHP_0347	hypothetical	432435..432725		pC_58	end		sRNA_7	inside CDS	-15.6462	-17.02		-	-	yes		-	2 (P) e 1 (T)			1 (tc3)	1 (tc3)
hit	hit HIT-like	442435..442767		pC_60	end		sRNA_33	regulatory region	-15.8577	-26.4		2 (6.5) e 1 (4.2)	-			3 (P)	-			3 (tc2)	3 (tc2)
MHP_0357	amino acid permease	446273..447850		mC_25	monocistronic		sRNA_41	inside CDS	-13.4294	-13.42		1 (6.5) e 2 (4.2)	1 (6.5) e 2 (4.2)			1 (P)	1 (P)			3 (tc2)	3 (tc2)
MHP_0361	ABC transporter ATP-binding	452122..452892		pC_63	internal		sRNA_7	inside CDS	-16.8507	-28		1 (6.5) e 1 (4.2)	-			5 (P)	-			3 (tc2)	-
MHP_0364	conserved hypothetical	455246..456481		pC_63	internal		sRNA_7	+1 position	-20.9901	-13.99		1 (6.5) e 1 (4.2)	-			5 (P)	1 (P)			3 (tc2)	-
MHP_0365	hypothetical	456751..457329		pC_63	internal		sRNA_31	inside CDS	-14.5871	-15.06		1 (6.5) e 1 (4.2)	-			5 (P)	4 (P)			3 (tc2)	1 (tc2)
MHP_0367	lipoid AAZ53738.2	459872..461983		pC_63	internal		sRNA_44	inside CDS	-18.1643	-18		1 (6.5) e 1 (4.2)	-			5 (P)	-			3 (tc2)	-
sgaA	PTS system%2C IIA component	473417..473896c		pC_64	internal		sRNA_26	regulatory region	-14.6008	-29.4		1 (4.2)	-			5 (P)	1 (P)			2 (tc2) e 2 (tc3)	3 (tc3)
MHP_0380	ABC transporter permease	480833..481789		pC_65	internal		sRNA_26	inside CDS	-19.2456	-29.3		2 (4.2)	-			5 (P)	-			2 (tc3)	-
MHP_0381	ABC transporter permease	481773..482612		pC_65	internal		sRNA_26	regulatory region	-14.3341	-22.1		2 (4.2)	-			5 (P)	-			2 (tc3)	-
MHP_0391	conserved hypothetical	493036..493476		pC_67	first		sRNA_7	regulatory region	-14.8577	-20.6		1 (6.5)	1 (6.5)			7 (P)	7 (P)			-	-	yes
rnc	ribonuclease III	499991..500674c		pC_68	internal		sRNA_9	inside CDS	-14.5367	-26		1 (6.5)	1 (4.2)			6 (P) e 1 (T)	1 (P)			-	1 (tc3)
MHP_0404	hypothetical	508033..509457		pC_69	internal		sRNA_10	inside CDS	-19.4253	-27.2		1 (4.2)	-			6 (P) e 1 (T)	-			-	1 (tc3) e 1 (tc4)
							sRNA_20	inside CDS	-22.0331	-26.1
							sRNA_42	inside CDS	-17.1047	-30.8
							sRNA_26	inside CDS	-21.6061	-27.8
MHP_0411	hypothetical	517361..517708c		pC_70	internal		sRNA_14	inside CDS	-14.56	-31.6		1 (4.2)	2 (6.5)			1 (T)	7(P)			2 (tc3)	1 (tc3)
MHP_0417	hypothetical	527326..528717c		pC_70	internal		sRNA_3	+1 position	-14.6484	-13.74		1 (4.2)	-			1 (T)	-			2 (tc3)	1 (tc3)
MHP_0418	hypothetical	529296..530864c		pC_70	internal		sRNA_10	inside CDS	-14.5388	-22.4		1 (4.2)	-			1 (T)	-			2 (tc3)	1 (tc3)
							sRNA_23	inside CDS	-17.0556	-34.3
MHP_0699	hypothetical	530845..531054c		pC_70	first		sRNA_7	regulatory region	-17.4758	-20.3		1 (4.2)	1 (4.2)			1 (T)	1 (T)			2 (tc3)	-
efp	elongation factor EF-P	540785..541342		pC_72	first		sRNA_26	regulatory region	-14.1707	-22.4		1 (6.5) e 1 (4.2)	1 (6.5) e 1 (4.2)			2 (T)	2 (T)			1 (tc3)	-
tkt	transketolase	541381..543228		pC_72	internal		sRNA_29	regulatory region	-13.4984	-19.3		1 (6.5) e 1 (4.2)	-			2 (T)	-			1 (tc3)	1 (tc3) e 1 (tc4)
MHP_0431	conserved hypothetical	545455..546681c		pC_73	end		sRNA_33	regulatory region	-13.0521	-25.5		1 (4.2)	-			4 (P)	5 (P) e 2 (T)			3 (tc3) e 1 (tc4)	1 (tc3) e 1 (tc4)
MHP_0433	hypothetical	548678..550597c		pC_73	internal		sRNA_1	inside CDS	-13.1166	-13.17		1 (4.2)	-			4 (P)	2 (P)			3 (tc3) e 1 (tc4)	2 (tc3)
sgaE	sugar isomerase SgaE	552105..552827c		pC_73	internal		sRNA_25	regulatory region	-13.0603	-15.05		1 (4.2)	-			4 (P)	-			3 (tc3) e 1 (tc4)	-
MHP_0439	conserved hypothetical	554663..556873c		pC_73	internal		sRNA_32	inside CDS	-13.0518	-19.22		1 (4.2)	1 (6.5)			4 (P)	1 (P) e 1 (T)			3 (tc3) e 1 (tc4)	1 (tc3) e 1 (tc4)
							sRNA_26	inside CDS	-13.0475	-18.1
MHP_0440	hypothetical	556944..557825c		pC_73	first		sRNA_20	regulatory region	-14.0165	-22		1 (4.2)	1 (4.2)			4 (P)	4 (P)			3 (tc3) e 1 (tc4)	-
							sRNA_6	regulatory region	-16.0638	-15.74
							sRNA_26	regulatory region	-14.4552	-17.7
MHP_0703	hypothetical	569158..569430		pC_75	internal		sRNA_20	regulatory region	-13.02	-28.9		-	-	yes		-	4 (P)			-	1 (tc4)
MHP_0704	hypothetical	569696..570079		pC_75	internal		sRNA_34	inside CDS	-14.2493	-22.3		-	-	yes		-	3 (P)			-	-	yes
MHP_0706	hypothetical	570827..571105		pC_75	internal		sRNA_18	inside CDS	-13.6635	-13.89		-	-	yes		-	3 (P)			-	-	yes
							sRNA_29	inside CDS	-13.5427	-14.8
MHP_0707	hypothetical	571409..571792		pC_75	internal		sRNA_32	inside CDS	-13.7005	-14		-	-	yes		-	4 (P)			-	-	yes
MHP_0446	hypothetical	582533..583006		pC_76	internal		sRNA_30	inside CDS	-14.0617	-18.25		-	-	yes		-	-	yes		3 (tc4)	2 (tc3) e 1 (tc4)
MHP_0447	hypothetical	585558..585773		pC_76	internal		sRNA_38	regulatory region	-73.8568	-67.1		-	-	yes		-	5 (P)			3 (tc4)	1 (tc3) e 1 (tc4)
MHP_0448	hypothetical	586350..586613		pC_76	end		sRNA_21	inside CDS	-13.3648	-29.6		-	-	yes		-	3 (P)			3 (tc4)	3 (tc4)
MHP_0453	ABC transporter permease	590901..598856c		pC_77	first		sRNA_32	inside CDS	-14.7764	-24.71		-	-	yes		3 (P) e 1 (T)	3 (P) e 1 (T)			3 (tc3)	-
acpD	acyl carrier protein phosphodiesterase	599048..599632		pC_78	first		sRNA_21	inside CDS	-14.0878	-22		1 (6.5)	1 (6.5)			4 (P)	4 (P)			-	-
MHP_0462	hypothetical	604732..605109		pC_80	internal		sRNA_3	regulatory region	-13.29	-23.59		1 (6.5)	-			4 (P) e 2 (T)	1 (P)			-	-	-
MHP_0469	putative ABC transporter atp-binding	614066..614782c		pC_81	internal		sRNA_2	regulatory region	-16.4499	-30.8		1 (6.5)	-			4 (P) e 1 (T)	-			-	-	yes
MHP_0474	conserved hypothetical	620384..621112		pC_82	end		sRNA_31	inside CDS	-17.0119	-21.3		1 (6.5) e 1 (4.2)	-			4 (P)	-			2 (tc2)	2 (tc2)
MHP_0476	conserved hypothetical	621779..622864c		pC_83	internal		sRNA_5	inside CDS	-13.9592	-14.65		1 (4.2)	-			6 (P) e 2 (T)	-			2 (tc2)	-
MHP_0477	conserved hypothetical	622868..623788c		pC_83	internal		sRNA_45	regulatory region	-13.2604	-13.42		1 (4.2)	1 (6.5)			6 (P) e 2 (T)	6 (P) e 1 (T)			2 (tc2)	-
atpA	ATP synthase alpha chain	625736..627274c		pC_83	internal		sRNA_47	regulatory region	-147.137	-76.2		1 (4.2)	-			6 (P) e 2 (T)	-			2 (tc2)	1 (tc3)
MHP_0481	hypothetical	629501..629971c		pC_83	internal		sRNA_32	regulatory region	-17.1706	-18.01		1 (4.2)	-			6 (P) e 2 (T)	-			2 (tc2)	-
							sRNA_26	regulatory region	-16.3122	-23.6
MHP_0486	hypothetical	634147..634842c		pC_84	end		sRNA_7	regulatory region	-13.8417	-21.5		2 (6.5)	2 (4.2)			6 (P)	1 (P)			2 (tc3)	2 (tc3)
mgtE	putative MG2%2B transport	634953..636413c		pC_84	internal		sRNA_7	inside CDS	-16.2445	-13.21		2 (6.5)	-			6 (P)	-			2 (tc3)	2 (tc3)
							sRNA_20	inside CDS	-13.8051	-22.3
							sRNA_29	inside CDS	-16.5703	-22.6
MHP_0488	conserved hypothetical	636423..637031c		pC_84	internal		sRNA_32	regulatory region	-18.1225	-22.11		2 (6.5)	1 (6.5)			6 (P)	4 (P)			2 (tc3)	-
MHP_0489	hypothetical	637266..639914c		pC_84	first		sRNA_11	regulatory region	-13.0002	-20.3		2 (6.5)	2 (6.5)			6 (P)	5 (P)			2 (tc3)	-
pgk	phosphoglycerate kinase	640265..641479		pC_85	first		sRNA_6	regulatory region	-16.5433	-13.49		1 (6.5) e 2 (4.2)	1 (6.5) e 2 (4.2)			6 (P)	6 (P)			2 (tc2)	-
MHP_0496	putative p216 surface	647538..653195c		pC_86	internal		sRNA_26	regulatory region	-17.7342	-20.6		2 (4.2)	1 (6.5)			6 (P) e 1 (T)	2 (P)			3 (tc2)	3 (tc2) e 1 (tc4)
MHP_0498	conserved hypothetical	657874..659154c		pC_86	internal		sRNA_42	inside CDS	-17.7442	-34		2 (4.2)	-			6 (P) e 1 (T)	-			3 (tc2)	1 (tc4)
MHP_0713	conserved hypothetical	678764..679156c		pC_88	internal		sRNA_19	regulatory region	-14.6179	-33.5		1 (4.2)	-			5 (P) e 1 (T)	-			3 (tc2) e 1 (tc3)	1 (tc4)
							sRNA_3	regulatory region	-13.1197	-13.55
MHP_0516	hypothetical	684418..685014		pC_89	internal		sRNA_18	regulatory region	-15.4271	-16.7		1 (6.5) e 3 (4.2)	-			5 (P)	-			1 (tc3)	1 (tc3)
MHP_0522	conserved hypothetical	691638..697559		mC_30	monocistronic		sRNA_7	inside CDS	-13.6105	-19		2 (6.5)	2 (6.5)			4 (P)	4 (P)			3 (tc2) e 2 (tc3)	3 (tc2) e 2 (tc3)
upp	uracil phosphoribosyltransferase	702648..703262c		pC_91	internal		sRNA_20	regulatory region	-13.9747	-20.9		1 (6.5) e 2 (4.2)	1 (6.5)			6 (P)	2 (P)			5 (tc2)	-
MHP_0538	conserved hypothetical	718264..719100c		pC_94	end		sRNA_26	regulatory region	-13.1725	-21.8		1 (6.5)	2 (6.5)			4 (P)	-			2 (tc2)	2 (tc2)
potC	spermidine%2Fputrescine ABC transporter permease	720836..721660c		pC_94	internal		sRNA_7	regulatory region	-14.7413	-14.1		1 (6.5)	-			4 (P)	-			2 (tc2)	-
							sRNA_6	regulatory region	-14.9261	-14.1
							sRNA_26	regulatory region	-14.919	-17.8
MHP_0556	hypothetical	741095..741418c		pC_97	internal		sRNA_20	inter	-13.5401	-13.5		-	-	yes		-	3 (P) e 1 (T)			2 (tc2)	-
MHP_0557	d-ribulose-5-phosphate 3 epimerase	741704..742360c		pC_97	internal		sRNA_10	regulatory region	-17.1868	-28		-	-	yes		-	6 (P) e 1 (T)			2 (tc2)	-
MHP_0717	hypothetical	748870..749109		pC_98	first		sRNA_40	+1 position	-14.9062	-13.63		1 (4.2)	1 (4.2)			-	-	yes		-	-	-
							sRNA_9	+1 position	-20.3482	-30.9
MHP_0564	hypothetical	751940..752389c		pC_99	first		sRNA_8	inside CDS	-14.1484	-28.3		-	-	yes		4 (P)	4 (P)			1 (tc4)	-
MHP_0719	hypothetical	752751..752990		mc_35	monocistronic		sRNA_40	+1 position	-14.2709	-13.63		2 (4.2)	2 (4.2)			3 (P)	3 (P)			-	-	-
							sRNA_42	regulatory region	-15.3429	-33
							sRNA_9	+1 position	-19.7275	-30.9
MHP_0567	hypothetical	755876..756325c		pC_100	first		sRNA_32	inside CDS	-14.1558	-14.02		-	-	yes		4 (P)	4 (P)			1 (tc4)	-
							sRNA_44	inside CDS	-14.5122	-23.3
							sRNA_8	inside CDS	-16.6975	-28.3
MHP_0720	hypothetical	756687..756926		pC_101	first		sRNA_40	+1 position	-14.9062	-13.63		2 (4.2)	2 (4.2)			3 (P)	3 (P)			-	-	-
							sRNA_9	+1 position	-20.3482	-30.9
fba-1	fructose-bisphosphate aldolase	761487..762317c		pC_102	end		sRNA_7	+1 position	-15.2236	-16.8		-	-	-		1 (P)	-			1 (tc4)	1 (tc4)
MHP_0581	5'-3' exonuclease	769213..770097c		pC_104	internal		sRNA_46	+1 position	-13.9824	-20.8		2 (6.5) e 2 (4.2)	-			6 (P)	-			1 (tc3)
							sRNA_10	+1 position	-16.9467	-25.1
							sRNA_6	+1 position	-16.5565	-15.63
							sRNA_9	+1 position	-13.8315	-18.8
							sRNA_33	+1 position	-13.1485	-13.9
							sRNA_29	+1 position	-17.0964	-23.9
infB	translation initiation factor IF-2	773436..775235c		pC_104	internal		sRNA_33	inside CDS	-14.3126	-27.5		2 (6.5) e 2 (4.2)	-			6 (P)	-			1 (tc3)	-
glpD	glycerol-3-phosphate dehydrogenase	779974..781137c		pC_105	end		sRNA_24	inside CDS	-17.8129	-37.2		1 (6.5)	1 (4.2)			1 (P)	1 (P)			1 (tc4)	1 (tc4)
MHP_0594	conserved hypothetical	788713..789015		pC_106	internal		sRNA_14	inside CDS	-14.4206	-14.27		-	1 (4.2)			1 (P)	-			3 (tc2)	-
MHP_0601	conserved hypothetical	799683..800546		pC_106	internal		sRNA_26	inside CDS	-13.7791	-22.3		-	-	yes		1 (P)	-			3 (tc2)	-
MHP_0607	sugar ABC transporter permease	806947..807858		pC_106	internal		sRNA_10	inside CDS	-14.3921	-13.6		-	-	yes		1 (P)	-			3 (tc2)	-
tdk	thymidine kinase	807917..808471		pC_106	internal		sRNA_20	regulatory region	-13.7247	-14.92		-	-	1 (4.2)		1 (P)	1 (P)			3 (tc2)	1 (tc3)
ptsH	phosphocarrier protein HPr	808710..808979		pC_106	internal		sRNA_19	regulatory region	-16.6198	-23.3		-	1 (4.2)	1 (6.5) e 1 (4.2)		1 (P)	-			3 (tc2)	6 (tc3)
MHP_0612	hypothetical	812609..814696c		pC_107	internal		sRNA_26	regulatory region	-13.6834	-22.1		4 (6.5)	2 (4.2)			4 (P) e 2 (T)	5 (P)			3 (tc2)	-
rpoB	DNA-directed RNA polymerase beta subunit	821667..825329c		pC_107	internal		sRNA_16	inside CDS	-14.3018	-30.22		4 (6.5)	1 (6.5)			4 (P) e 2 (T)	2 (P)			3 (tc2)	-
MHP_0623	ABC transporter ATP-binding - Pr1	834162..835772		pC_109	first		sRNA_7	inside CDS	-20.9847	-18.75		3 (4.2)	3 (4.2)			5 (P) e 2 (T)	5 (P) e 2 (T)			t_309	-
							sRNA_10	inside CDS	-14.1906	-20.5
							sRNA_6	inside CDS	-16.7093	-17.5
							sRNA_26	inside CDS	-15.9225	-20.5
MHP_0627	ABC transporter ATP-binding - Pr1-like	840834..842444		pC_110	first		sRNA_36	regulatory region	-13.9628	-19.3		2 (4.2)	2 (4.2)			5 (P)	5 (P)			2 (tc2)	-
							sRNA_17	inside CDS	-13.5271	-20.5
plsC	1-acyl-sn-glycerol-3-phosphate acyltransferase	848527..849264		pC_112	first		sRNA_39	inside CDS	-15.0659	-15.81		1 (6.5) e 2 (4.2)	1 (6.5) e 2 (4.2)			7 (P)	7 (P)			1 (tc4)	-
MHP_0633	conserved hypothetical	850003..850590		pC_112	internal		sRNA_14	regulatory region	-13.0735	-21.7		1 (6.5) e 2 (4.2)	-			7 (P)	-			1 (tc4)	-
MHP_0634	conserved hypothetical	850759..853434		pC_112	end		sRNA_44	inside CDS	-15.1328	-19.3		1 (6.5) e 2 (4.2)	-			7 (P)	3 (P)			1 (tc4)	1 (tc4)
MHP_0646	conserved hypothetical	864102..866099c		pC_113	internal		sRNA_40	inside CDS	-13.2279	-20.7		1 (6.5) e 1 (4.2)	-			4 (P)	-			1 (tc3)	-
ksgA	dimethyladenosine transferase	872713..873492c		pC_115	internal		sRNA_26	regulatory region	-20.7059	-25.3		1 (6.5) e 2 (4.2)	-			5 (P)	-			2 (tc2)	2 (tc3) e 1 (tc4)
MHP_0656	prolipoprotein p65	876573..878456		pC_116	internal		sRNA_10	inside CDS	-14.6896	-14.2		1 (6.5) e 2 (4.2)	-			5 (P)	1 (P) e 1 (T)			-	7 (tc3)
							sRNA_20	inside CDS	-16.4556	-18.8
							sRNA_26	inside CDS	-16.6419	-14.2
rpmG	50S ribosomal protein L33	881716..881868		pC_116	internal		sRNA_7	inside CDS	-20.9784	-24.6		1 (6.5) e 2 (4.2)	1 (6.5)			5 (P)	2 (P)			-	-	yes
							sRNA_6	inside CDS	-17.5644	-19.9
pepP	pepP XAA-PRO aminopeptidase	881870..882907		pC_116	internal		sRNA_7	regulatory region	-17.6848	-24.6		1 (6.5) e 2 (4.2)	-			5 (P)	-			2 (tc4)	-	-
MHP_0666	hypothetical	903352..903612		pC_120	first		sRNA_14	regulatory region	-16.1037	-35		-	-	yes		-	-	yes		-	1 (tc3) e 2 (tc4)
							sRNA_10	inside CDS	-21.1171	-25.9
							sRNA_20	inside CDS	-21.1978	-25.9
							sRNA_26	inside CDS	-22.5045	-25.9
greA	transcription elongation factor	904563..905045		pC_120	internal		sRNA_46	inside CDS	-19.734	-15.54		-	1 (4.2)			-	-	yes		-	-	1 (tc3)
MHP_0669	conserved hypothetical	905045..906607		pC_120	internal		sRNA_20	regulatory region	-13.3394	-20.3		-	-	yes		-	-	yes		-	-	1 (tc3)
MHP_0673	ISMHp1 transposase	912160..913818c		pC_121	end		sRNA_7	regulatory region	-13.4879	-16.25		-	1 (6.5)			-	4 (P)			-	-	yes
